# Supplementary material for: Relationship between Biodistribution and Tracer Kinetics of 11C-Erlotinib, 18F-Afatinib and 11C-Osimertinib and Image Quality Evaluation Using Pharmacokinetic/Pharmacodynamic Analysis in Advanced Stage Non-Small Cell Lung Cancer Patients
Source: Diagnostics (Basel). 2022 Apr 1;12(4):883. doi: 10.3390/diagnostics12040883 (PMC9032381; doi:10.3390/diagnostics12040883)
Supplement: Supplementary file 1 [file diagnostics-12-00883-s001.zip]

Archive with 1 entries (1 files):
- diagnostics-1573032-supplementary.pdf
